# Supplementary material for: Attenuating Effects of Dieckol on High-Fat Diet-Induced Nonalcoholic Fatty Liver Disease by Decreasing the NLRP3 Inflammasome and Pyroptosis
Source: Mar Drugs. 2021 May 30;19(6):318. doi: 10.3390/md19060318 (PMC8227003; doi:10.3390/md19060318)
Supplement: Supplementary file 1 [file marinedrugs-19-00318-s001.zip]

Archive with 1 entries (1 files):
- marinedrugs-1224243-supplementary.pdf
